# Supplementary material for: Structural Reorganization in Two Alfalfa Mitochondrial Genome Assemblies and Mitochondrial Evolution in Medicago Species
Source: Int J Mol Sci. 2023 Dec 11;24(24):17334. doi: 10.3390/ijms242417334 (PMC10743518; doi:10.3390/ijms242417334)
Supplement: Supplementary file 1 [file ijms-24-17334-s001.zip]

Archive with 1 entries (1 files):
- ijms-2687216-supplementary.pdf
